# Supplementary material for: Blood plasma trimethylamine N-oxide and related metabolites and asthenozoospermia odds: a hospital-based matched case–control study in China
Source: Hum Reprod Open. 2025 Aug 18;2025(3):hoaf045. doi: 10.1093/hropen/hoaf045 (PMC12373642; doi:10.1093/hropen/hoaf045)
Supplement: hoaf045_Supplementary_Data [file hoaf045_supplementary_data.zip]

Archive with 2 entries (2 files):
- Supplementary Figure S1-2_final.pdf
- Supplementary Tables_clean_final.docx
